# Supplementary material for: Physicochemical, Microbiological and Sensory Evaluation of Plant-Based Meat Analogs Supplemented with Phenolic Extracts from Olive Mill By-Products
Source: Foods. 2025 Sep 26;14(19):3347. doi: 10.3390/foods14193347 (PMC12523269; doi:10.3390/foods14193347)
Supplement: Supplementary file 1 [file foods-14-03347-s001.zip]

Archive with 2 entries (2 files):
- Table S1.pdf
- Figure S1.png
